# Supplementary material for: The globin gene family of the cephalochordate amphioxus: implications for chordate globin evolution
Source: BMC Evol Biol. 2010 Nov 30;10:370. doi: 10.1186/1471-2148-10-370 (PMC3087553; doi:10.1186/1471-2148-10-370)
Supplement: Additional file 2 — Amino acid similarities (lower half) and identities (upper half) of amphioxus globin variants and selected vertebrate globins. [file 1471-2148-10-370-S2.XLS]

## Sheet: Tabelle1
	HsaHbA	HsaHbB	HsaMB	HsaNgb	HsaCygb	XtrGbX	XlaGbY	GgaGbE	BflGb1	BflGb2	BflGb3	BflGb4	BflGb5	BflGb6	BflGb7	BflGb8	BflGb9	BflGb10	BflGb11	BflGb12	BflGb13	BflGb14	BflGb15
HsaHbA		43.6	25.3	22.1	23.2	14.0	28.2	32.3	14.6	15.8	15.4	19.3	17.3	14.9	24.0	19.4	17.3	25.8	24.0	15.3	14.4	14.3	23.6
HsaHbB	75.5		24.5	21.4	21.6	13.9	26.9	26.9	18.6	16.7	15.3	19.6	25.9	17.6	20.0	22.2	22.8	22.5	25.0	16.8	15.3	14.8	28.0
HsaMB	48.7	48.1		17.2	24.2	19.5	22.8	32.5	13.7	14.3	19.4	15.3	15.1	17.9	24.8	19.8	15.1	19.9	22.6	17.9	15.0	16.9	19.1
HsaNgb	49.7	53.0	44.8		24.6	17.4	21.7	19.4	17.6	17.2	19.7	27.1	22.2	16.8	21.7	26.0	20.2	21.2	21.2	16.1	17.3	18.6	21.0
HsaCygb	49.5	49.5	48.4	45.3		17.4	29.5	29.5	21.9	19.2	19.6	22.0	23.4	18.1	20.2	23.7	21.9	18.2	18.3	19.2	14.3	17.7	14.6
XtrGbX	36.0	36.0	42.5	34.5	46.0		15.9	15.4	21.2	22.4	21.8	24.0	21.8	20.6	17.8	22.3	23.3	15.4	18.3	19.6	15.6	22.5	13.2
XlaGbY	56.4	59.0	57.1	50.6	54.2	36.5		31.8	18.5	18.7	17.9	20.0	23.1	16.3	22.2	23.4	23.3	22.9	23.6	19.9	16.8	16.9	24.8
GgaGbE	55.0	58.9	63.0	51.7	53.7	39.5	64.1		14.1	13.8	17.9	15.8	15.6	15.2	22.2	23.4	20.7	25.7	19.1	15.2	12.6	13.9	17.8
BflGb1	34.8	35.8	39.2	37.3	49.0	52.5	44.1	36.8		59.8	22.2	23.4	49.0	21.0	15.5	26.0	42.4	14.1	14.6	19.7	16.3	20.8	16.6
BflGb2	36.3	35.8	39.8	33.3	45.8	52.2	40.8	39.3	82.8		19.4	19.4	50.5	22.7	15.1	25.4	42.4	15.9	18.8	17.6	20.5	20.8	16.9
BflGb3	42.5	44.2	44.2	45.9	45.3	48.0	44.8	49.7	45.6	42.8		20.3	21.6	58.8	15.9	18.2	20.9	19.6	17.6	53.6	41.8	30.4	15.8
BflGb4	43.9	44.4	43.9	49.2	51.6	52.5	42.8	45.5	48.5	46.8	50.8		24.5	16.5	15.8	26.6	25.1	14.3	16.9	17.5	20.6	20.3	16.4
BflGb5	37.8	44.9	40.5	43.2	52.6	45.0	44.9	42.2	71.1	70.6	44.3	52.9		17.5	18.7	29.7	58.6	15.6	17.6	18.5	13.0	20.8	17.7
BflGb6	39.8	42.0	44.2	43.1	45.8	46.0	43.6	46.4	42.2	46.3	82.9	48.1	44.3		16.4	14.4	18.1	16.9	16.0	56.3	52.7	27.8	14.8
BflGb7	50.3	49.7	53.9	55.6	42.1	38.5	55.1	53.6	35.8	34.8	46.4	41.2	42.7	43.6		24.0	17.7	61.4	52.4	14.6	16.2	16.5	55.2
BflGb8	44.2	51.5	55.2	55.2	52.6	46.5	56.4	53.3	45.1	42.3	49.2	52.4	49.2	46.4	49.7		26.5	21.1	21.1	14.5	14.9	16.9	21.7
BflGb9	42.7	42.1	40.4	44.9	46.8	48.5	45.5	47.8	67.6	63.7	44.8	58.8	74.1	41.4	41.6	50.6		18.3	18.8	21.3	14.1	18.1	18.0
BflGb10	53.5	49.7	54.5	55.0	46.3	37.0	53.8	54.3	40.2	34.3	47.5	40.6	42.2	44.8	83.4	52.7	42.7		48.6	14.7	16.2	13.5	60.6
BflGb11	54.2	46.3	50.0	53.0	42.1	36.0	57.1	53.6	33.3	31.3	43.6	38.5	35.1	38.7	74.5	50.3	38.2	71.1		11.6	15.9	13.9	45.8
BflGb12	37.9	42.1	40.0	38.9	48.9	49.0	43.7	44.7	43.6	43.8	73.2	44.7	40.0	76.3	44.7	46.8	41.1	42.6	41.1		43.8	26.7	15.8
BflGb13	36.2	40.4	39.9	42.0	46.3	45.5	44.1	43.1	45.6	43.3	70.7	48.4	41.0	72.9	42.6	46.8	42.6	42.6	41.0	71.1		24.5	15.4
BflGb14	33.9	33.9	33.1	37.3	39.4	49.6	38.6	36.4	41.5	42.4	53.0	44.9	42.8	48.7	36.0	36.9	42.8	36.4	30.9	48.3	44.1		17.7
BflGb15	54.9	55.8	53.2	49.7	44.2	38.0	57.1	54.3	35.8	31.3	44.2	40.1	37.8	43.6	77.2	50.3	38.8	83.1	73.2	43.7	42.0	35.2
