# Supplementary material for: The globin gene family of the cephalochordate amphioxus: implications for chordate globin evolution
Source: BMC Evol Biol. 2010 Nov 30;10:370. doi: 10.1186/1471-2148-10-370 (PMC3087553; doi:10.1186/1471-2148-10-370)
Supplement: Additional file 5 — Nucleotide sequence identity of mirage repeats from BflGb6. For designations, see Additional file 4. [file 1471-2148-10-370-S5.XLS]

## Sheet: Tabelle1
			haplotype 1						haplotype 2
			D1	D2	D3	D4	D5	D6	E2+ intron	D1	D2	D3
haplotype 1	E2+intron	***	82.9	85.4	85.4	85.4	85.4	81.7	91.5	87.2	83.5	81.7
	D1		***	86.6	87.8	87.8	87.8	82.3	84.1	86.6	85.4	82.9
	D2			***	90.2	90.2	90.2	82.9	87.8	91.5	89.6	83.5
	D3				***	100.0	100.0	84.1	90.2	92.7	90.9	82.3
	D4					***	100.0	84.1	90.2	92.7	90.9	82.3
	D5						***	84.1	90.2	92.7	90.9	82.3
	D6							***	81.1	84.1	82.9	98.2
haplotype 2	E2+intron								***	93.3	89.0	81.1
	D1									***	95.7	83.5
	D2										***	82.3
	D3											***
